# Supplementary material for: Bifunctional Hot Water Vapor Template-Mediated Synthesis of Nanostructured Polymeric Carbon Nitride for Efficient Hydrogen Evolution
Source: Molecules. 2023 Jun 20;28(12):4862. doi: 10.3390/molecules28124862 (PMC10302706; doi:10.3390/molecules28124862)
Supplement: Supplementary file 1 [file molecules-28-04862-s001.zip]

Archive with 1 entries (1 files):
- molecules-2450970-supplementary.pdf
